# Supplementary material for: Computational pathology identifies immune-mediated collagen disruption to predict clinical outcomes in gynecologic malignancies
Source: Commun Med (Lond). 2024 Jan 3;4:2. doi: 10.1038/s43856-023-00428-0 (PMC10764846; doi:10.1038/s43856-023-00428-0)
Supplement: Supplementary file 4 — Supplementary Data 1 [file 43856_2023_428_MOESM4_ESM.xlsx]

## Sheet: Sheet1
Macrophages_Gene Signature	Amino_acid_Gene Signature
ADORA3	CARNMT1
ATP8B4	DUOX1
C1QB	HIBADH
C3AR1	OAT
C5AR1	PSMA7
CD163	PSMC2
CD300A	PSMC4
FCGR2A	PSMD11
LIPA	PSMD8
LY96	RPL28
MSR1	RPS16
SLCO2B1	RPS19
VSIG4	SERINC4
ADA2	SLC6A11
CLEC7A	AASS
CMKLR1	AIMP2
CSF1R	ALDH4A1
CTSB	ALDH6A1
CTSS	ALDH7A1
CYBB	ALDH9A1
CYTH4	AMD1
DPYD	AMDHD1
ADGRE2	AMT
FCER1G	APIP
FCGR1A	ARG1
FCGR1B	ARG2
FCGR3B	ASL
FPR3	ASMT
GPNMB	ASNS
HK3	ASPA
HLA-DRB6	ASPG
IFI30	ASRGL1
IGSF6	ASS1
ITGAM	AUH
ITGAX	AZIN1
ITGB2	AZIN2
LAIR1	BBOX1
LAPTM5	BCAT1
LILRB4	BCAT2
MAN2B1	BCKDHA
MFSD1	BCKDHB
MNDA	BCKDK
MS4A4A	BHMT
MS4A7	BHMT2
MYO1F	CARNS1
NCKAP1L	CBS
NPL	CDO1
NR1H3	CGA
PLA2G7	CKB
PLEKHO2	CKM
SCPEP1	CKMT1A
SLAMF8	CKMT2
SLC15A3	CNDP2
SLC31A2	CPS1
SNX10	CRYM
SPI1	CSAD
TBXAS1	CTH
TLR8	DAO
TMEM140	DARS1
TNFAIP2	DBH
TNFRSF1B	DBT
TNFSF13B	DCT
TRPV2	DDC
TYMP	DDO
TYROBP	DHTKD1
	DIO1
	DIO2
	DIO3
	DLAT
	DLD
	DLST
	DUOX2
	EEF1E1
	EEFSEC
	ENOPH1
	ETHE1
	FAH
	FAU
	FOLH1
	FTCD
	GADL1
	GAMT
	GATM
	GCAT
	GCDH
	GCLC
	GCLM
	GCSH
	GLDC
	GLS
	GLS2
	GLUD1
	GLUD2
	GLUL
	GNMT
	GOT1
	GOT2
	GPT
	GPT2
	GRHPR
	GSR
	GSTZ1
	HAL
	HAO1
	HDC
	HGD
	HIBCH
	HNMT
	HPD
	HSD17B10
	IARS1
	IDO1
	IDO2
	IL4I1
	INMT
	IVD
	IYD
	KARS1
	KMO
	KYAT1
	KYAT3
	KYNU
	LARS1
	LIAS
	LIPT1
	LIPT2
	MARS1
	MAT1A
	MCCC1
	MCCC2
	MRI1
	MTAP
	MTR
	MTRR
	NAALAD2
	NAGS
	NDUFAB1
	NMRAL1
	NNMT
	NQO1
	OAZ1
	OAZ2
	OAZ3
	OCA2
	ODC1
	OGDH
	OTC
	PAH
	PAOX
	PAPSS1
	PAPSS2
	PCBD1
	PDHA1
	PDHB
	PDHX
	PHGDH
	PIPOX
	PNMT
	PPM1K
	PRODH
	PSAT1
	PSMA1
	PSMA2
	PSMA3
	PSMA4
	PSMA5
	PSMA6
	PSMA8
	PSMB1
	PSMB10
	PSMB11
	PSMB2
	PSMB3
	PSMB4
	PSMB5
	PSMB6
	PSMB7
	PSMB8
	PSMB9
	PSMC1
	PSMC3
	PSMC5
	PSMC6
	PSMD1
	PSMD10
	PSMD12
	PSMD13
	PSMD14
	PSMD2
	PSMD3
	PSMD4
	PSMD5
	PSMD6
	PSMD7
	PSMD9
	PSME1
	PSME2
	PSME3
	PSME4
	PSMF1
	PSPH
	PSTK
	PYCR1
	PYCR2
	PYCR3
	QDPR
	RARS1
	RPL10
	RPL10A
	RPL10L
	RPL11
	RPL12
	RPL13
	RPL13A
	RPL14
	RPL15
	RPL17
	RPL18
	RPL18A
	RPL19
	RPL21
	RPL22
	RPL22L1
	RPL23
	RPL23A
	RPL24
	RPL26
	RPL26L1
	RPL27
	RPL27A
	RPL29
	RPL3
	RPL30
	RPL31
	RPL32
	RPL34
	RPL35
	RPL35A
	RPL36
	RPL36A
	RPL36AL
	RPL37
	RPL37A
	RPL38
	RPL39
	RPL39L
	RPL3L
	RPL4
	RPL41
	RPL5
	RPL6
	RPL7
	RPL7A
	RPL8
	RPL9
	RPLP0
	RPLP1
	RPLP2
	RPS10
	RPS11
	RPS12
	RPS13
	RPS14
	RPS15
	RPS15A
	RPS17
	RPS18
	RPS2
	RPS20
	RPS21
	RPS23
	RPS24
	RPS25
	RPS26
	RPS27
	RPS27A
	RPS27L
	RPS28
	RPS29
	RPS3
	RPS3A
	RPS4X
	RPS4Y1
	RPS4Y2
	RPS5
	RPS6
	RPS7
	RPS8
	RPS9
	RPSA
	SARS1
	SAT1
	SCLY
	SECISBP2
	SEM1
	SEPSECS
	SERINC1
	SERINC2
	SERINC3
	SERINC5
	SHMT1
	SLC25A10
	SLC25A15
	SLC25A2
	SLC25A21
	SLC3A2
	SLC45A2
	SLC5A5
	SLC6A12
	SLC6A7
	SLC6A8
	SLC7A5
	SMOX
	SMS
	SQOR
	SRM
	SUOX
	TAT
	TDO2
	TH
	TMLHE
	TPH1
	TPH2
	TPO
	TSHB
	TST
	TXNRD1
	TYR
	TYRP1
	UBA52
	UROC1
